# Supplementary material for: Concerted conformational changes control metabotropic glutamate receptor activity
Source: Sci Adv. 2023 Jun 2;9(22):eadf1378. doi: 10.1126/sciadv.adf1378 (PMC10413646; doi:10.1126/sciadv.adf1378)
Supplement: Supplementary file 2 — Figures data [file sciadv.adf1378_figures_data.zip]

Archive with 1 entries (1 files):
- adf1378_Figures_data.xlsx
