# Supplementary material for: Concerted conformational changes control metabotropic glutamate receptor activity
Source: Sci Adv. 2023 Jun 2;9(22):eadf1378. doi: 10.1126/sciadv.adf1378 (PMC10413646; doi:10.1126/sciadv.adf1378)
Supplement: Supplementary file 2 — Figures data [file sciadv.adf1378_figures_data.zip › adf1378_Figures_data.xlsx]

## Sheet: Fig1
panel c															panel d															panel e	curve data see Fig. S4a and b
[Ligand] (log M)	LY379268														[Ligand] (log M)	LY379268															WT IP-1		248PrF IP-1
-5	97.5069	98.2521	104.241												-5	98.1408	99.9853	101.874													logEC50 (M)	SD	logEC50 (M)	SD
-6	90.1287	93.092	97.0896												-6	97.8612	98.0612	99.019												LCCG-I	-6.582	0.1812	-6.727	0.1277
-6.5				95.3913	109.986	94.6225	137.705	84.0365	78.259	113.475	102.241	84.2843			-6.5				84.2093	83.5583	80.8651	104.976	105.102	89.9224						DCG-IV	-6.778	0.1114	-6.794	0.107
-7	91.772	98.2465	101.211												-7	97.243	97.9338	97.3813												LY354740	-7.671	0.1281	-7.35	0.09634
-7.5				86.7517	96.3006	93.5877	95.1243	94.4703	48.3788	89.9041	82.6378	65.2955			-7.5				107.519	101.052	91.4289	93.6674	104.327	95.4381						LY379268	-8.708	0.08149	-8.901	0.06469
-8	90.4251	91.6566	94.5097												-8	92.1006	89.0191	96.3745
-8.5				68.2609	71.9443	77.093	56.238	73.3868	36.2542	68.2822	58.6525	41.1704			-8.5				85.9055	84.834	78.974	89.0166	75.8701	78.0186
-9	50.0305	54.9847	69.6091	48.8316	49.3521	45.297	38.7874	17.9105	13.0494	56.8516	48.8116	34.2225			-9	64.354	65.197	64.1902	52.8605	52.3679	36.4694	23.5743	34.2129	25.3875
-9.5				19.8597	-4.6995	15.0281	8.90189	4.09601	-12.9979	33.1184	11.9729	3.46445			-9.5				23.6177	5.32991	7.49283	9.31776	8.93829	3.97539
-10	-6.9401	-2.2998	9.2398	12.452	3.7296	2.13504	22.9644	31.7378	18.1433	7.665	-2.7542	-4.9107			-10	7.04358	3.88611	4.36301	14.2884	15.3314	5.60174	23.4471	17.9815	14.7696
-11	-5.2385	-7.9144	21.5114	0.67693	3.63827	-4.3152	38.657	16.2636	-8.6218	19.9099	3.53504	-5.3166			-11	-0.8214	0.7142	0.10718	13.2974	-8.4749	-4.8224	-0.6829	1.40872	-0.7259
-12	8.71592	13.9511	24.0723	25.4316	10.2403	21.9103	7.83715	18.0007	20.9584	29.7273	14.3817	7.34918			-12	4.66814	5.76704	3.91122	32.5536	18.6112	18.4082	10.1651	20.7146	13.7074
	DCG-IV							LCCG-I								DCG-IV							LCCG-I
-4.5	74.913	71.4214	98.347	79.1891	81.1305	73.5991		47.1852	69.2394	55.4876	79.7179	82.6867	76.8517		-4	69.55	68.6165	64.446	71.4613	68.9493	54.074		88.723	75.24	77.5793	45.7417	66.2983	62.0035
-5.5	92.1164	79.8294	84.416	60.5742	66.1104	58.295		55.804	34.8998	54.1002	65.327	73.1414	67.3512		-5	75.1075	75.405	75.6082	70.3145	71.64	66.4128		87.3068	93.3678	77.2537	52.7607	64.1558	59.67
-6	68.9288	46.595	56.1816	67.4486	61.2079	56.74		24.4062	23.589	39.977	65.1141	68.3991	68.9273		-6	78.9362	38.9327	61.258	70.1185	62.0078	58.3177		71.9119	70.068	64.404	69.7762	55.7892	67.9888
-6.5	78.2514	50.211	59.5938	61.2138	52.0971	61.7983		23.5156	17.4814	16.073	62.4462	69.0379	51.2283		-6.5	58.4588	51.2792	57.167	54.7182	36.3285	35.2495		51.7	56.3242	39.2958	53.1107	56.3991	60.8593
-7	29.2726	22.8508	19.2448	31.5126	26.4054	17.6633		22.3444	16.68	-3.4258	34.7258	41.288	29.6077		-7	33.3542	15.2533	12.9722	20.5983	7.80368	2.03532		22.752	37.0592	14.667	24.2482	29.461	33.1728
-7.5	39.0048	23.073	13.109	9.5797	2.39592	3.78729		14.0216	11.5208	-0.2546	20.9961	13.0215	5.50577		-7.5	28.4447	15.2957	10.6168	17.5373	17.9302	6.15984		26.1718	28.696	16.058	11.6208	7.12283	18.1915
-8.5	19.771	21.587	-10.492	-4.2301	-15.4467	-6.6364		20.401	16.4502	-9.1322	-4.3059	-6.5329	7.57031		-8	26.7257	15.0185	1.09332	-10.8082	-6.9402	-21.6022		28.6277	28.4765	13.0397	6.97601	5.272	21.088
-9.5	-4.61	2.4234	-5.775	23.8683	-4.6258	13.8936		26.7032	14.0736	-6.0566	-3.4503	1.4088	1.87864		-9	4.24251	-8.2887	-22.2615	-0.1573	-5.4902	-11.9203		27.6045	29.1682	10.2768	4.9055	2.79749	-12.305
	LY354740															LY354740
-5	90.557	78.6126	62.9584	82.6835	86.305	70.4483									-5	101.65	101.799	83.8415	71.0675	85.117	75.9712
-6	77.3854	41.3692	54.2556	84.0033	70.4583	66.0134									-6	88.272	100.883	90.3669	84.689	94.3082	81.0102
-7	66.06	52.4662	55.6698	74.6604	62.8942	41.2176									-7	82.77	67.2171	69.7589	58.4898	78.7863	70.9737
-7.5	60.5094	45.9496	63.0166	56.4389	48.422	42.2859									-7.5	5.34913	17.9351	7.49423	54.0292	59.2527	37.0778
-8	41.2534	41.8484	22.2684	23.5858	3.72864	2.73666									-8	-11.5169	-11.9658	-17.8371	10.0208	11.4685	5.63915
-8.5	26.4122	22.9492	15.55	16.8403	5.51	-7.2647									-8.5	5.19865	-1.2673	-5.0671	2.23649	16.8288	8.64967
-9	1.0302	8.68621	23.7804	-4.7835	-7.1423	9.87257									-9	-23.348	-20.8736	-23.3989	-6.3038	5.32564	-10.131
-10	21.0342	22.7228	33.863	-9.0636	3.28575	-8.5894									-10	-10.5145	1.96601	-6.3238	6.957	0.73499	5.1695

## Sheet: Fig2
panel a											panel b	curve data see Fig. S4b and 1f					panel c								panel d											panel e	curve data see Fig. S4a and c					panel f
												248PrF IP-1		248PrF FRET			[Ligand] (log M)	SNAP-mGluR2-248amb-C1 + mGluR2-C2			SNAP-mGluR2-248amb				Log ([Agonist] M)	LY379268											WT IP-1		248+358PrF IP-1			[Ligand] (log M)	SNAP-mGluR2-248-358ambC1+SNAP-mGluR2-C2
[Ligand] (log M)	LCCG-I											logEC50 (M)	SD	logEC50 (M)	SD		-5	67.7514	87.2286	87.2486	97.0829	87.2486	93.8086		-5	-0.698352	-1.20834	1.90671									logEC50 (M)	SD	logEC50 (M)	SD		-5	87.7772	89.6595	92.966
-4	71.7972	59.1483	51.7094	55.3061	67.361	54.585	44.6711	54.46	39.75		LCCG-I	-6.727	0.1277	-6.358	0.1081		-6	75.1371	114.56	122.574	124.717	108.72	92.04		-6	2.52504	2.89715	4.83333								LCCG-I	-6.582	0.1812	-6.841	0.08695		-6	69.993	115.606	93.7105
-5	91.8514	70.9834	80.8286	69.4059	65.4168	66.3149	55.1689	48.9945	40.6158		DCG-IV	-6.794	0.107	-6.167	0.05535		-7	66.76	100.977	121.123	102.891	94.82	90.2286		-6.5				26.6388	-0.817334	-25.8215	-0.934706	-2.64376	3.57845		DCG-IV	-6.778	0.1114	-7.673	0.1837		-7	65.2351	116.365	118.4
-5.5	60.7231	71.8	68.5371	71.0109	70.3768	62.104	49.3333	40.5439	39.0176		LY354740	-7.35	0.09634	-7.215	0.0764		-8	53.8983	29.2592	35.5528	40.7392	45.6443	20.468		-7	1.51768	2.78812	6.11038								LY354740	-7.671	0.1411	-7.932	0.1382		-8	59.095	45.7623	58.3359
-6	75.4143	36.7069	37.5194	54.9828	43.1604	56.8843	40.6537	31.8948	33.9415		LY379268	-8.901	0.06469	-8.097	0.08115		-8.5	30.3234	14.812	15.0971	21.1523	16.788	16.7234		-7.5				49.6653	-8.86335	-37.5885	0.119073	4.0663	-4.18028		LY379268	-8.708	0.08149	-8.906	0.1049		-8.5	11.0903	21.2062	14.5037
-6.5	27.5811	15.086	19.518	34.2461	33.894	39.8347	19.3443	17.8701	15.7556								-9	21.3311	20.7329	7.66629	8.61599	12.1869	-0.826005		-8	8.51381	10.1096	9.47801														-9	-13.0464	15.1804	18.2453
-7	5.72143	-3.98657	1.62715	16.9554	19.8143	26.2281	8.91878	7.31267	6.539								-10	13.9383	15.3691	9.74057	4.58486	2.83915	4.09057		-8.5				46.6584	30.5753	-8.31446	27.9341	28.0415	25.6909								-10	-21.118	24.6963	24.2293
-8	14.1851	1.12285	-14.8023	1.04462	9.25077	7.84856	1.721	2.65044	1.58789								-11	23.5549	16.14	4.29286	12.9843	8.78315	0.743136		-9	30.7584	32.298	35.2485	86.3224	53.2715	20.623	72.9468	62.0695	57.3259								-11	5.74974	-10.1217	4.37194
-9	9.21085	26.1863	-0.396289	-2.74026	0.986761	-16.4173	1.84467	1.28556	1.161																-9.5				106.581	87.8161	54.9063	82.0716	89.0704	79.8726
																									-10	87.3752	95.0545	92.569	132.316	98.3088	54.6574	85.0587	61.2227	86.1734
	DCG-IV																								-11	101.885	97.113	101.002	123.897	103.193	72.9102	96.0009	96.2779	107.721
-3.5	73.9945	56.9904	68.5738	50.9411	51.5278	51.6																			-12	93.6821	93.6076	90.8562	121.247	90.6949	75.3043	85.4964	83.3372	52.9847
-4.5	59.5205	66.1811	55.9164	49.5722	59.3922	54.06
-5.5	54.2072	51.4257	52.5057	53.7489	52.9967	52.49																			Log ([Agonist] M)	LY354740
-6	33.509	34.2929	34.0992	39.7901	38.9457	38.2868																			-4	6.17917	0.217838	14.1502	34.8828	17.6395	14.3642
-6.5	16.3747	15.0652	16.9569	22.0108	19.2281	22.4062																			-5	-6.21333	-2.3915	-8.25216	34.6108	34.661	19.5132
-7.5	3.72839	2.54945	2.26713	11.4767	11.7291	11.3122																			-6	10.8278	-3.896	2.35684	64.4512	40.5533	31.4973
-8.5	1.10224	1.48381	1.78816	5.18167	4.97389	3.26589																			-6.5	34.1227	15.1112	19.3241	70.3472	48.455	40.2537
-9.5	1.8981	0.44808	2.12818	2.64489	1.59022	3.20922																			-7	60.9186	39.1978	51.4686	96.77	78.3548	51.6292
																									-7.5	83.2533	65.2877	80.8955	116.66	95.3582	55.933
	LY354740																								-8	100.514	88.4917	96.5312	116.658	107.581	88.9758
-4.5	81.8932	84.7929	85.8929	68.63	66.6756	65.1978																			-9	95.3548	94.6578	90.733	115.527	110.539	112.382
-5.5	73.3184	69.0087	80.5075	84.5489	75.0633	79.99
-6	82.932	69.9546	88.147	85.7422	81.8011	76.8211																			Log ([Agonist] M)	DCG-IV
-6.5	68.4265	73.4117	68.2905	80.89	80.1856	73.6889																			-5	37.4164	44.0095	81.275	56.0527	73.236	15.8295
-7	42.1832	45.7906	43.7227	62.4933	58.78	62.2144																			-6	20.2216	14.3829	26.5031	45.8752	79.432	12.204
-7.5	7.58789	6.7616	6.81334	33.394	34.5903	35.5102																			-7	20.8748	22.1484	12.9957	51.54	58.8118	10.8065
-8.5	1.52421	1.43419	0.776605	7.796	7.42066	8.99445																			-7.5	35.7794	31.1396	27.4666	60.4627	58.4067	25.9068
-9.5	0.533998	1.87518	2.86997	1.65945	3.12411	2.17678																			-8	58.506	52.4955	53.1391	84.5477	75.092	42.6925
																									-8.5	68.156	73.2116	78.13	89.037	80.769	54.6963
	Glutamate																								-9	73.9653	83.7364	102.623	110.529	129.327	72.8935
-3	91.39	82.832	68.734	80.3114	84.2001	67.4852	74.9164	82.7291	65.6346																-10	105.03	107.652	124.276	135.018	178.359	99.013
-3.5	98.19	128.604	110.35	118.678	73.7726	115.931	114.445	100.102	104.002
-4	110.586	81.232	87.658	105.227	72.6313	96.5032	101.335	89.9127	77.2818																Log ([Agonist] M)	LCCG-I
-4.5	96.406	102.004	92.048	94.5143	73.737	70.9548	87.6855	89.1618	89.9745																-4	23.4412	27.831	30.0405	54.2583	33.7017	37.9965
-5	52.916	52.126	52.954	48.7711	78.9352	54.7618	68.3309	72.7036	47.2782																-5	20.787	19.0448	16.3145	47.2393	35.8442	40.33
-5.5	29.756	24.942	29.142	51.0631	50.5358	42.4371	45.3455	38.5473	31.9164																-6	36.2487	32.3772	38.3381	30.2238	44.2108	32.0112
-6.5	20.878	-2.8	5.746	12.9023	13.3085	13.3965	12.368	7.71927	15.5656																-6.5	53.365	54.303	47.0513	46.8893	43.6009	39.1407
-7.5	13.948	17.312	59.626	-13.1534	-17.5181	-28.9812	3.97092	-5.22418	-1.02672																-7	78.2517	71.1652	83.0432	75.7518	70.539	66.8272
																									-7.5	100.367	94.5842	85.2637	88.3792	92.8772	81.8085
																									-8	95.843	100.371	102.046	93.024	94.728	78.912
-5	96.576	94.548	95.2	88.266	66.37	83.332	87.1072	92.2524	101.91																-9	92.2708	93.1102	89.556	95.0945	97.2025	112.305
-6	122.664	99.04	108.296	111.912	126.34	80.482	97.5489	106.205	108.99
-7	100.206	95.838	100.424	127.862	97.17	83.818	98.198	103.797	112.456
-8	24.992	26.532	34.61	21.524	26.732	26.21	105.213	97.1399	97.2389
-8.5	20.036	18.836	8.194	28.068	10.386	11.036	85.2351	93.6563	79.1737
-9	9.786	3.12	7.694	-2.284	5.17	9.934	24.0334	28.5017	28.1368
-10	5.44199	4.304	1.96199	3.43	-5.46801	4.996	2.56718	2.72181	5.53068
-11	0.321992	17.81	10.592	4.164	10.392	11.14	0.405026	0.973604	1.07563

## Sheet: Fig3
panel b	apo					panel c	LY3411495					panel d	DCG-IV					panel e	DCG-IV + BINA					panel f	Glutamate					panel g	Glutamate + BINA					panel h
Total no. Molecules S = 0.30-0.7	2000	2001	2002			Total no. Molecules S = 0.30-0.7	2000	2000	2000			Total no. Molecules S = 0.30-0.7	2000	2000	2000			Total no. Molecules S = 0.30-0.7	2000	2000	2000			Total no. Molecules S = 0.30-0.7	2000	2001	2000			Total no. Molecules S = 0.30-0.7	1783	1999	2000				Apo or orthosteric ligand			+ BINA
	No. Molecules						No. Molecules						No. Molecules						No. Molecules						No. Molecules						No. Molecules					Apo	0.06857	0.091356	0.045675
FRET efficiency E	Replicate 1	Replicate 2	Replicate 3	mean		FRET efficiency E	Replicate 1	Replicate 2	Replicate 3	mean		FRET efficiency E	Replicate 1	Replicate 2	Replicate 3	mean		FRET efficiency E	Replicate 1	Replicate 2	Replicate 3	mean		FRET efficiency E	Replicate 1	Replicate 2	Replicate 3	mean		FRET efficiency E	Replicate 1	Replicate 2	Replicate 3	mean		LY341495	0.049194	0.071248	0.073103
-0.088	6	5	5	5.33333		-0.088	3	8	0	3.66667		-0.088	5	6	5	5.33333		-0.088	3	11	4	6		-0.088	8	6	5	6.33333		-0.088	5	8	8	7		DCG-IV	0.502807	0.50467	0.542281	0.682795	0.600524	0.649443
-0.064	10	11	6	9		-0.064	8	8	10	8.66667		-0.064	5	20	9	11.3333		-0.064	8	26	4	12.6667		-0.064	12	9	4	8.33333		-0.064	10	9	17	12		Glutamate	0.703717	0.741123	0.74327	0.83076	0.8509	0.74858
-0.04	21	17	7	15		-0.04	9	16	15	13.3333		-0.04	12	23	15	16.6667		-0.04	17	34	14	21.6667		-0.04	21	25	5	17		-0.04	9	16	14	13		LY379268	0.908589	0.867942	0.870021	0.836987	0.904467	0.85323
-0.016	31	32	29	30.6667		-0.016	20	16	25	20.3333		-0.016	15	26	26	22.3333		-0.016	18	33	17	22.6667		-0.016	32	39	13	28		-0.016	25	32	29	28.6667
0.008	40	39	32	37		0.008	25	24	28	25.6667		0.008	15	28	17	20		0.008	30	30	21	27		0.008	25	35	18	26		0.008	16	18	30	21.3333
0.032	32	30	38	33.3333		0.032	22	23	23	22.6667		0.032	21	25	16	20.6667		0.032	23	31	25	26.3333		0.032	22	13	13	16		0.032	13	25	26	21.3333
0.056	42	30	36	36		0.056	30	17	17	21.3333		0.056	29	22	27	26		0.056	20	39	22	27		0.056	23	24	17	21.3333		0.056	21	20	15	18.6667
0.08	51	45	70	55.3333		0.08	27	30	26	27.6667		0.08	15	30	26	23.6667		0.08	20	30	27	25.6667		0.08	19	11	13	14.3333		0.08	12	18	20	16.6667
0.104	72	83	69	74.6667		0.104	28	39	32	33		0.104	27	24	34	28.3333		0.104	26	31	25	27.3333		0.104	19	21	12	17.3333		0.104	10	22	15	15.6667
0.128	105	89	73	89		0.128	43	46	33	40.6667		0.128	36	36	32	34.6667		0.128	30	35	44	36.3333		0.128	18	11	18	15.6667		0.128	11	14	13	12.6667
0.152	128	113	114	118.333		0.152	66	62	52	60		0.152	51	52	43	48.6667		0.152	32	55	44	43.6667		0.152	19	24	22	21.6667		0.152	11	14	31	18.6667
0.176	156	124	154	144.667		0.176	85	64	69	72.6667		0.176	55	58	68	60.3333		0.176	48	57	40	48.3333		0.176	32	16	19	22.3333		0.176	22	11	21	18
0.2	173	173	186	177.333		0.2	98	91	99	96		0.2	80	66	48	64.6667		0.2	50	57	56	54.3333		0.2	26	24	22	24		0.2	16	22	26	21.3333
0.224	168	208	199	191.667		0.224	174	153	114	147		0.224	87	80	85	84		0.224	62	59	71	64		0.224	32	33	28	31		0.224	21	21	32	24.6667
0.248	186	199	206	197		0.248	164	172	192	176		0.248	82	82	79	81		0.248	49	72	57	59.3333		0.248	29	29	37	31.6667		0.248	30	29	32	30.3333
0.272	144	151	182	159		0.272	191	198	200	196.333		0.272	84	95	87	88.6667		0.272	56	55	71	60.6667		0.272	46	42	55	47.6667		0.272	23	33	36	30.6667
0.296	135	140	112	129		0.296	194	160	172	175.333		0.296	93	86	69	82.6667		0.296	54	57	51	54		0.296	43	59	43	48.3333		0.296	32	33	46	37
0.32	100	104	129	111		0.32	179	165	176	173.333		0.32	71	71	76	72.6667		0.32	43	53	48	48		0.32	57	46	54	52.3333		0.32	35	28	57	40
0.344	97	90	87	91.3333		0.344	133	171	148	150.667		0.344	73	70	73	72		0.344	48	67	54	56.3333		0.344	54	57	59	56.6667		0.344	39	43	51	44.3333
0.368	78	47	73	66		0.368	118	110	133	120.333		0.368	70	64	67	67		0.368	46	55	50	50.3333		0.368	81	59	72	70.6667		0.368	39	48	57	48
0.392	45	46	37	42.6667		0.392	88	102	102	97.3333		0.392	73	72	64	69.6667		0.392	65	56	49	56.6667		0.392	81	70	66	72.3333		0.392	55	53	70	59.3333
0.416	31	35	33	33		0.416	65	81	83	76.3333		0.416	71	73	60	68		0.416	61	57	56	58		0.416	83	86	60	76.3333		0.416	67	70	73	70
0.44	29	17	17	21		0.44	53	55	58	55.3333		0.44	78	53	61	64		0.44	58	68	54	60		0.44	90	76	82	82.6667		0.44	91	65	71	75.6667
0.464	20	27	24	23.6667		0.464	44	39	45	42.6667		0.464	69	74	66	69.6667		0.464	95	89	65	83		0.464	84	88	113	95		0.464	73	94	117	94.6667
0.488	16	25	11	17.3333		0.488	22	29	29	26.6667		0.488	61	55	78	64.6667		0.488	88	83	81	84		0.488	101	95	113	103		0.488	102	115	87	101.333
0.512	16	16	9	13.6667		0.512	20	26	15	20.3333		0.512	82	67	77	75.3333		0.512	101	96	99	98.6667		0.512	102	94	119	105		0.512	108	115	113	112
0.536	6	15	9	10		0.536	11	14	13	12.6667		0.536	82	88	97	89		0.536	108	100	98	102		0.536	110	117	116	114.333		0.536	134	117	121	124
0.56	3	16	4	7.66667		0.56	14	10	9	11		0.56	84	87	103	91.3333		0.56	104	90	111	101.667		0.56	98	100	116	104.667		0.56	128	162	108	132.667
0.584	8	13	5	8.66667		0.584	7	6	12	8.33333		0.584	78	76	89	81		0.584	103	97	106	102		0.584	102	124	134	120		0.584	119	127	123	123
0.608	4	7	3	4.66667		0.608	10	11	11	10.6667		0.608	74	83	62	73		0.608	111	74	105	96.6667		0.608	107	102	104	104.333		0.608	106	128	99	111
0.632	6	5	3	4.66667		0.632	3	9	6	6		0.632	66	64	78	69.3333		0.632	102	70	99	90.3333		0.632	80	113	94	95.6667		0.632	97	113	110	106.667
0.656	6	8	5	6.33333		0.656	3	5	7	5		0.656	69	54	55	59.3333		0.656	59	66	80	68.3333		0.656	78	102	78	86		0.656	80	88	73	80.3333
0.68	4	5	6	5		0.68	8	2	5	5		0.68	39	47	52	46		0.68	50	35	55	46.6667		0.68	71	59	69	66.3333		0.68	65	64	63	64
0.704	1	1	4	2		0.704	2	5	4	3.66667		0.704	32	35	45	37.3333		0.704	53	30	32	38.3333		0.704	54	48	37	46.3333		0.704	35	63	47	48.3333
0.728	1	5	1	2.33333		0.728	1	3	4	2.66667		0.728	23	29	35	29		0.728	41	22	38	33.6667		0.728	36	32	45	37.6667		0.728	31	43	33	35.6667
0.752	1	4	2	2.33333		0.752	3	4	6	4.33333		0.752	21	20	15	18.6667		0.752	20	17	27	21.3333		0.752	29	23	27	26.3333		0.752	16	22	25	21
0.776	2	4	3	3		0.776	6	3	4	4.33333		0.776	19	11	9	13		0.776	20	14	16	16.6667		0.776	20	20	19	19.6667		0.776	23	27	21	23.6667
0.8	5	3	3	3.66667		0.8	2	4	7	4.33333		0.8	10	10	6	8.66667		0.8	6	10	15	10.3333		0.8	10	16	15	13.6667		0.8	19	23	13	18.3333
0.824	3	4	2	3		0.824	1	0	2	1		0.824	8	4	8	6.66667		0.824	14	10	15	13		0.824	10	14	17	13.6667		0.824	6	8	11	8.33333
0.848	4	4	2	3.33333		0.848	1	0	1	0.666667		0.848	9	6	8	7.66667		0.848	17	9	13	13		0.848	10	6	12	9.33333		0.848	8	7	12	9
0.872	2	0	1	1		0.872	5	4	4	4.33333		0.872	6	3	3	4		0.872	11	5	11	9		0.872	7	10	4	7		0.872	5	8	7	6.66667
0.896	2	0	1	1		0.896	3	5	1	3		0.896	3	6	7	5.33333		0.896	7	4	8	6.33333		0.896	6	7	10	7.66667		0.896	3	2	8	4.33333
0.92	7	3	1	3.66667		0.92	6	3	0	3		0.92	5	3	6	4.66667		0.92	6	3	7	5.33333		0.92	3	2	7	4		0.92	4	2	5	3.66667
0.944	1	3	2	2		0.944	2	3	1	2		0.944	4	4	4	4		0.944	5	3	1	3		0.944	1	3	2	2		0.944	2	5	4	3.66667
0.968	1	2	1	1.33333		0.968	1	0	3	1.33333		0.968	5	4	1	3.33333		0.968	7	2	5	4.66667		0.968	3	4	2	3		0.968	2	6	5	4.33333
0.992	1	3	2	2		0.992	2	3	2	2.33333		0.992	2	1	3	2		0.992	3	1	5	3		0.992	3	4	4	3.66667		0.992	3	4	2	3
1.016	0	0	3	1		1.016	0	0	0	0		1.016	1	6	3	3.33333		1.016	1	0	0	0.333333		1.016	1	1	2	1.33333		1.016	0	3	1	1.33333
1.04	0	0	0	0		1.04	0	1	1	0.666667		1.04	0	1	1	0.666667		1.04	1	0	3	1.33333		1.04	2	1	2	1.66667		1.04	1	1	2	1.33333
1.064	0	0	0	0		1.064	0	0	1	0.333333		1.064	0	0	2	0.666667		1.064	0	1	1	0.666667		1.064	0	1	2	1		1.064	0	0	0	0
1.088	0	0	1	0.333333		1.088	0	0	0	0		1.088	0	0	0	0		1.088	0	1	0	0.333333		1.088	0	0	0	0		1.088	0	0	0	0

## Sheet: Fig4
panel b	apo					panel c	LY3411495					panel d	DCG-IV					panel e	DCG-IV + BINA					panel f	Glutamate					panel g	Glutamate + BINA					panel h
Total no. Molecules S = 0.30-0.7	2001	2001	2000			Total no. Molecules S = 0.30-0.7	2001	2000	2000			Total no. Molecules S = 0.30-0.7	2001	2000	2000			Total no. Molecules S = 0.30-0.7	2000	2001	1999			Total no. Molecules S = 0.30-0.7	2000	2000	2000			Total no. Molecules S = 0.30-0.7	2000	2001	2001				Apo or orthosteric ligand				+ BINA
	No. Molecules						No. Molecules						No. Molecules						No. Molecules						No. Molecules						No. Molecules					Apo	0.179383	0.131647	0.111363
FRET efficiency E	Replicate 1	Replicate 2	Replicate 3	mean		FRET efficiency E	Replicate 1	Replicate 2	Replicate 3	mean		FRET efficiency E	Replicate 1	Replicate 2	Replicate 3	mean		FRET efficiency E	Replicate 1	Replicate 2	Replicate 3	mean		FRET efficiency E	Replicate 1	Replicate 2	Replicate 3	mean		FRET efficiency E	Replicate 1	Replicate 2	Replicate 3	mean		LY341495	0.153475	0.109591	0.177689
-0.088	6	4	2	4		-0.088	3	6	2	3.66667		-0.088	6	5	4	5		-0.088	14	3	12	9.66667		-0.088	10	5	2	5.66667		-0.088	9	7	5	7		DCG-IV	0.343691	0.349536	0.349736		0.715592	0.813283	0.809266
-0.064	5	2	6	4.33333		-0.064	9	8	4	7		-0.064	5	5	3	4.33333		-0.064	9	11	15	11.6667		-0.064	11	5	8	8		-0.064	6	9	11	8.66667		Glutamate	0.623145	0.635089	0.507232	0.519792	0.86693	0.894048	0.880029
-0.04	9	9	5	7.66667		-0.04	16	7	10	11		-0.04	14	11	6	10.3333		-0.04	14	9	18	13.6667		-0.04	17	8	6	10.3333		-0.04	8	21	11	13.3333		LY379268	0.74771	0.804559	0.734556	0.666543	0.926269	0.943773	0.947163
-0.016	16	13	9	12.6667		-0.016	16	3	11	10		-0.016	16	10	9	11.6667		-0.016	15	16	19	16.6667		-0.016	15	11	11	12.3333		-0.016	12	17	17	15.3333
0.008	15	17	10	14		0.008	14	8	10	10.6667		0.008	23	14	20	19		0.008	25	21	21	22.3333		0.008	20	10	13	14.3333		0.008	22	19	24	21.6667
0.032	12	20	13	15		0.032	14	13	11	12.6667		0.032	14	16	17	15.6667		0.032	28	32	29	29.6667		0.032	23	17	18	19.3333		0.032	27	22	25	24.6667
0.056	16	12	15	14.3333		0.056	11	19	16	15.3333		0.056	10	17	24	17		0.056	29	31	29	29.6667		0.056	17	22	18	19		0.056	33	38	36	35.6667
0.08	17	23	16	18.6667		0.08	16	13	14	14.3333		0.08	20	24	14	19.3333		0.08	35	37	29	33.6667		0.08	33	15	19	22.3333		0.08	26	43	41	36.6667
0.104	21	15	11	15.6667		0.104	18	13	9	13.3333		0.104	23	16	21	20		0.104	45	44	37	42		0.104	29	32	26	29		0.104	54	56	51	53.6667
0.128	16	14	8	12.6667		0.128	11	17	11	13		0.128	27	40	19	28.6667		0.128	44	51	60	51.6667		0.128	48	35	33	38.6667		0.128	56	54	44	51.3333
0.152	19	20	16	18.3333		0.152	20	11	17	16		0.152	33	33	25	30.3333		0.152	67	54	57	59.3333		0.152	47	56	33	45.3333		0.152	61	79	73	71
0.176	12	13	17	14		0.176	8	19	11	12.6667		0.176	31	34	26	30.3333		0.176	66	89	68	74.3333		0.176	58	52	51	53.6667		0.176	67	71	72	70
0.2	24	20	17	20.3333		0.2	19	17	24	20		0.2	42	30	36	36		0.2	80	95	86	87		0.2	60	70	59	63		0.2	81	102	102	95
0.224	15	19	17	17		0.224	22	17	23	20.6667		0.224	49	27	60	45.3333		0.224	81	81	108	90		0.224	77	73	76	75.3333		0.224	115	122	116	117.667
0.248	19	17	19	18.3333		0.248	20	30	30	26.6667		0.248	37	52	55	48		0.248	94	88	126	102.667		0.248	84	91	72	82.3333		0.248	109	123	128	120
0.272	30	21	21	24		0.272	33	17	21	23.6667		0.272	40	48	53	47		0.272	91	113	111	105		0.272	92	92	70	84.6667		0.272	118	98	125	113.667
0.296	23	19	14	18.6667		0.296	22	17	26	21.6667		0.296	63	72	47	60.6667		0.296	104	123	121	116		0.296	95	117	85	99		0.296	143	123	124	130
0.32	34	32	23	29.6667		0.32	31	32	44	35.6667		0.32	55	65	55	58.3333		0.32	105	122	125	117.333		0.32	102	116	70	96		0.32	123	135	130	129.333
0.344	37	34	24	31.6667		0.344	38	26	40	34.6667		0.344	53	45	71	56.3333		0.344	95	123	122	113.333		0.344	92	102	76	90		0.344	126	121	137	128
0.368	56	39	44	46.3333		0.368	37	30	39	35.3333		0.368	61	60	44	55		0.368	98	113	98	103		0.368	69	75	90	78		0.368	129	120	109	119.333
0.392	43	46	52	47		0.392	51	41	51	47.6667		0.392	64	73	66	67.6667		0.392	74	105	78	85.6667		0.392	85	79	88	84		0.392	95	110	83	96
0.416	54	48	44	48.6667		0.416	59	44	60	54.3333		0.416	54	42	57	51		0.416	81	75	59	71.6667		0.416	85	83	61	76.3333		0.416	71	72	62	68.3333
0.44	61	66	67	64.6667		0.44	56	44	76	58.6667		0.44	61	75	73	69.6667		0.44	68	56	59	61		0.44	71	62	67	66.6667		0.44	71	65	60	65.3333
0.464	85	67	62	71.3333		0.464	74	77	73	74.6667		0.464	72	78	64	71.3333		0.464	61	60	48	56.3333		0.464	63	59	65	62.3333		0.464	39	57	47	47.6667
0.488	89	83	61	77.6667		0.488	85	73	88	82		0.488	71	60	63	64.6667		0.488	50	42	48	46.6667		0.488	75	56	84	71.6667		0.488	43	36	40	39.6667
0.512	80	85	109	91.3333		0.512	112	83	103	99.3333		0.512	74	83	110	89		0.512	56	42	37	45		0.512	57	55	72	61.3333		0.512	23	31	27	27
0.536	108	105	120	111		0.536	94	93	126	104.333		0.536	88	87	76	83.6667		0.536	39	38	49	42		0.536	66	67	87	73.3333		0.536	32	28	23	27.6667
0.56	102	103	127	110.667		0.56	123	122	111	118.667		0.56	75	99	103	92.3333		0.56	40	39	33	37.3333		0.56	54	61	82	65.6667		0.56	21	33	25	26.3333
0.584	116	127	127	123.333		0.584	126	118	119	121		0.584	83	92	73	82.6667		0.584	50	27	24	33.6667		0.584	57	60	76	64.3333		0.584	24	20	26	23.3333
0.608	123	133	124	126.667		0.608	140	145	124	136.333		0.608	94	75	107	92		0.608	37	34	33	34.6667		0.608	56	65	65	62		0.608	31	17	20	22.6667
0.632	121	134	125	126.667		0.632	122	136	135	131		0.632	94	101	90	95		0.632	37	29	30	32		0.632	45	55	69	56.3333		0.632	20	19	24	21
0.656	94	134	112	113.333		0.656	125	130	103	119.333		0.656	93	80	89	87.3333		0.656	38	23	33	31.3333		0.656	48	55	61	54.6667		0.656	28	10	29	22.3333
0.68	94	112	131	112.333		0.68	100	104	95	99.6667		0.68	82	80	76	79.3333		0.68	38	17	19	24.6667		0.68	43	38	69	50		0.68	22	9	20	17
0.704	77	76	95	82.6667		0.704	52	102	75	76.3333		0.704	77	71	61	69.6667		0.704	27	18	18	21		0.704	36	42	43	40.3333		0.704	20	13	16	16.3333
0.728	68	79	70	72.3333		0.728	73	77	74	74.6667		0.728	51	54	63	56		0.728	30	18	31	26.3333		0.728	28	24	42	31.3333		0.728	10	11	18	13
0.752	51	51	63	55		0.752	54	59	67	60		0.752	48	55	36	46.3333		0.752	15	20	16	17		0.752	25	26	33	28		0.752	17	15	10	14
0.776	43	43	52	46		0.776	53	41	36	43.3333		0.776	28	38	39	35		0.776	14	9	15	12.6667		0.776	32	18	19	23		0.776	10	10	9	9.66667
0.8	29	22	32	27.6667		0.8	30	44	19	31		0.8	34	32	27	31		0.8	13	15	15	14.3333		0.8	12	19	21	17.3333		0.8	12	10	14	12
0.824	42	26	18	28.6667		0.824	24	35	19	26		0.824	21	23	20	21.3333		0.824	11	8	9	9.33333		0.824	12	9	20	13.6667		0.824	11	7	11	9.66667
0.848	25	22	21	22.6667		0.848	22	18	15	18.3333		0.848	25	17	20	20.6667		0.848	7	7	15	9.66667		0.848	12	11	6	9.66667		0.848	6	9	7	7.33333
0.872	23	21	15	19.6667		0.872	6	23	16	15		0.872	32	15	13	20		0.872	10	9	9	9.33333		0.872	8	10	10	9.33333		0.872	8	5	11	8
0.896	11	16	10	12.3333		0.896	9	14	11	11.3333		0.896	13	12	12	12.3333		0.896	13	14	3	10		0.896	6	8	3	5.66667		0.896	15	5	12	10.6667
0.92	14	9	10	11		0.92	9	12	6	9		0.92	8	11	14	11		0.92	6	7	5	6		0.92	9	8	6	7.66667		0.92	11	8	3	7.33333
0.944	15	6	13	11.3333		0.944	5	14	6	8.33333		0.944	13	6	14	11		0.944	16	5	5	8.66667		0.944	5	4	9	6		0.944	14	3	6	7.66667
0.968	8	5	8	7		0.968	7	10	7	8		0.968	4	5	9	6		0.968	9	11	5	8.33333		0.968	4	6	2	4		0.968	10	5	8	7.66667
0.992	14	8	11	11		0.992	4	10	6	6.66667		0.992	7	3	10	6.66667		0.992	12	6	6	8		0.992	1	7	2	3.33333		0.992	5	3	4	4
1.016	7	6	5	6		1.016	5	5	3	4.33333		1.016	7	5	3	5		1.016	6	7	4	5.66667		1.016	1	5	2	2.66667		1.016	5	7	3	5
1.04	2	4	5	3.66667		1.04	1	1	1	1		1.04	5	1	3	3		1.04	3	3	1	2.33333		1.04	1	2	0	1		1.04	1	3	1	1.66667
1.064	0	1	3	1.33333		1.064	0	2	0	0.666667		1.064	1	2	0	1		1.064	0	1	1	0.666667		1.064	2	2	0	1.33333		1.064	0	0	1	0.333333
1.088	0	0	1	0.333333		1.088	2	0	2	1.33333		1.088	0	1	0	0.333333		1.088	0	0	0	0		1.088	2	0	0	0.666667		1.088	0	0	0	0

## Sheet: Fig5
panel b	apo					panel c	LY3411495					panel d	DCG-IV					panel e	LY379268					panel f	Glutamate					panel g	DCG-IV + BINA					panel h	Glutamate + BINA					panel i	LY379268 + BINA					panel j
Total no. Molecules S = 0.30-0.7	2000	2001	1998			Total no. Molecules S = 0.30-0.7	2001	2001	2001			Total no. Molecules S = 0.30-0.7	2001	2001	2000			Total no. Molecules S = 0.30-0.7	2000	2000	2000			Total no. Molecules S = 0.30-0.7	2001	2000	2001			Total no. Molecules S = 0.30-0.7	2000	2001	2000			Total no. Molecules S = 0.30-0.7	2000	2000	2001			Total no. Molecules S = 0.30-0.7	2000	2000	2000				Apo or orthosteric ligand
	No. Molecules						No. Molecules						No. Molecules						No. Molecules						No. Molecules						No. Molecules						No. Molecules						No. Molecules					Apo	0
FRET efficiency E	Replicate 1	Replicate 2	Replicate 3	mean		FRET efficiency E	Replicate 1	Replicate 2	Replicate 3	mean		FRET efficiency E	Replicate 1	Replicate 2	Replicate 3	mean		FRET efficiency E	Replicate 1	Replicate 2	Replicate 3	mean		FRET efficiency E	Replicate 1	Replicate 2	Replicate 3	mean		FRET efficiency E	Replicate 1	Replicate 2	Replicate 3	mean		FRET efficiency E	Replicate 1	Replicate 2	Replicate 3	mean		FRET efficiency E	Replicate 1	Replicate 2	Replicate 3	mean		DCG-IV	0.268718
-0.088	6	12	5	7.66667		-0.088	13	7	12	10.6667		-0.088	9	9	9	9		-0.088	3	3	1	2.33333		-0.088	8	3	6	5.66667		-0.088	6	7	5	6		-0.088	2	0	4	2		-0.088	4	1	6	3.66667		Glutamate	0.454858
-0.064	4	7	9	6.66667		-0.064	15	11	10	12		-0.064	8	12	10	10		-0.064	4	5	3	4		-0.064	10	6	6	7.33333		-0.064	13	8	3	8		-0.064	3	4	1	2.66667		-0.064	5	5	5	5		LY379268	0.614959
-0.04	9	16	17	14		-0.04	16	23	23	20.6667		-0.04	13	12	11	12		-0.04	7	9	2	6		-0.04	10	8	10	9.33333		-0.04	16	7	9	10.6667		-0.04	5	5	7	5.66667		-0.04	5	4	0	3
-0.016	13	24	26	21		-0.016	22	20	22	21.3333		-0.016	15	12	13	13.3333		-0.016	12	4	6	7.33333		-0.016	11	13	9	11		-0.016	8	9	10	9		-0.016	4	5	6	5		-0.016	11	3	8	7.33333
0.008	28	25	32	28.3333		0.008	33	31	34	32.6667		0.008	16	21	18	18.3333		0.008	17	12	5	11.3333		0.008	14	11	12	12.3333		0.008	27	11	13	17		0.008	4	11	10	8.33333		0.008	9	11	10	10
0.032	20	36	49	35		0.032	54	42	44	46.6667		0.032	16	20	23	19.6667		0.032	18	9	6	11		0.032	14	13	13	13.3333		0.032	20	5	11	12		0.032	6	8	8	7.33333		0.032	18	15	7	13.3333
0.056	34	39	44	39		0.056	51	60	57	56		0.056	13	22	20	18.3333		0.056	10	15	9	11.3333		0.056	30	24	18	24		0.056	16	18	17	17		0.056	13	10	15	12.6667		0.056	8	12	7	9
0.08	51	47	52	50		0.08	64	73	62	66.3333		0.08	34	41	45	40		0.08	16	11	12	13		0.08	19	19	26	21.3333		0.08	23	11	16	16.6667		0.08	8	12	8	9.33333		0.08	17	12	9	12.6667
0.104	51	45	55	50.3333		0.104	85	88	102	91.6667		0.104	25	46	38	36.3333		0.104	18	9	10	12.3333		0.104	31	15	22	22.6667		0.104	23	16	26	21.6667		0.104	15	16	20	17		0.104	7	15	9	10.3333
0.128	56	84	72	70.6667		0.128	92	98	115	101.667		0.128	31	37	53	40.3333		0.128	11	15	10	12		0.128	25	21	23	23		0.128	27	31	20	26		0.128	7	11	12	10		0.128	13	9	7	9.66667
0.152	68	104	104	92		0.152	128	126	134	129.333		0.152	64	46	58	56		0.152	16	16	16	16		0.152	29	34	26	29.6667		0.152	16	19	38	24.3333		0.152	12	12	8	10.6667		0.152	7	11	13	10.3333
0.176	101	116	108	108.333		0.176	147	137	167	150.333		0.176	56	76	80	70.6667		0.176	16	18	17	17		0.176	37	45	48	43.3333		0.176	26	31	15	24		0.176	13	21	11	15		0.176	19	11	7	12.3333
0.2	113	134	136	127.667		0.2	170	184	166	173.333		0.2	74	85	112	90.3333		0.2	32	28	11	23.6667		0.2	47	38	57	47.3333		0.2	31	40	29	33.3333		0.2	13	20	13	15.3333		0.2	16	19	11	15.3333
0.224	152	158	153	154.333		0.224	170	180	183	177.667		0.224	93	89	102	94.6667		0.224	36	25	21	27.3333		0.224	65	52	60	59		0.224	33	31	29	31		0.224	13	16	21	16.6667		0.224	13	12	14	13
0.248	154	165	181	166.667		0.248	131	172	174	159		0.248	95	101	118	104.667		0.248	32	34	31	32.3333		0.248	57	57	61	58.3333		0.248	33	29	28	30		0.248	24	16	21	20.3333		0.248	19	12	15	15.3333
0.272	171	153	165	163		0.272	129	156	123	136		0.272	123	107	117	115.667		0.272	35	30	39	34.6667		0.272	76	55	80	70.3333		0.272	36	27	30	31		0.272	18	17	25	20		0.272	17	18	17	17.3333
0.296	168	150	127	148.333		0.296	126	125	120	123.667		0.296	121	116	120	119		0.296	49	39	39	42.3333		0.296	80	63	75	72.6667		0.296	36	39	39	38		0.296	28	16	23	22.3333		0.296	18	14	13	15
0.32	116	147	131	131.333		0.32	100	84	78	87.3333		0.32	115	110	113	112.667		0.32	40	46	45	43.6667		0.32	76	74	86	78.6667		0.32	43	28	28	33		0.32	22	32	28	27.3333		0.32	31	18	15	21.3333
0.344	143	99	89	110.333		0.344	78	71	73	74		0.344	101	93	92	95.3333		0.344	53	44	37	44.6667		0.344	79	78	58	71.6667		0.344	38	30	27	31.6667		0.344	28	20	21	23		0.344	22	15	18	18.3333
0.368	98	79	87	88		0.368	60	58	62	60		0.368	67	69	79	71.6667		0.368	53	29	33	38.3333		0.368	60	86	62	69.3333		0.368	25	26	26	25.6667		0.368	26	20	18	21.3333		0.368	24	17	15	18.6667
0.392	90	70	60	73.3333		0.392	54	47	47	49.3333		0.392	72	59	56	62.3333		0.392	46	44	45	45		0.392	52	51	48	50.3333		0.392	27	28	29	28		0.392	22	24	27	24.3333		0.392	18	19	13	16.6667
0.416	51	40	47	46		0.416	48	35	30	37.6667		0.416	54	57	41	50.6667		0.416	52	40	26	39.3333		0.416	58	46	48	50.6667		0.416	36	35	24	31.6667		0.416	22	32	22	25.3333		0.416	22	30	22	24.6667
0.44	46	42	41	43		0.44	32	26	18	25.3333		0.44	41	41	35	39		0.44	53	30	41	41.3333		0.44	42	46	46	44.6667		0.44	36	26	33	31.6667		0.44	29	26	19	24.6667		0.44	29	27	23	26.3333
0.464	32	29	22	27.6667		0.464	29	19	21	23		0.464	39	29	41	36.3333		0.464	41	42	35	39.3333		0.464	45	31	33	36.3333		0.464	25	22	22	23		0.464	26	21	29	25.3333		0.464	31	24	32	29
0.488	33	24	21	26		0.488	13	14	13	13.3333		0.488	44	28	31	34.3333		0.488	49	32	45	42		0.488	49	51	37	45.6667		0.488	26	32	35	31		0.488	36	30	41	35.6667		0.488	43	34	32	36.3333
0.512	15	19	16	16.6667		0.512	14	12	7	11		0.512	35	36	21	30.6667		0.512	40	37	40	39		0.512	36	39	48	41		0.512	26	39	35	33.3333		0.512	27	43	40	36.6667		0.512	56	44	34	44.6667
0.536	19	16	16	17		0.536	12	5	8	8.33333		0.536	37	38	35	36.6667		0.536	49	51	43	47.6667		0.536	47	44	41	44		0.536	33	48	46	42.3333		0.536	38	38	43	39.6667		0.536	52	46	43	47
0.56	14	9	2	8.33333		0.56	10	4	6	6.66667		0.56	38	24	28	30		0.56	38	60	67	55		0.56	43	42	53	46		0.56	36	71	67	58		0.56	62	50	62	58		0.56	54	59	73	62
0.584	12	5	10	9		0.584	5	4	3	4		0.584	36	36	26	32.6667		0.584	59	87	83	76.3333		0.584	55	51	49	51.6667		0.584	63	64	84	70.3333		0.584	74	76	76	75.3333		0.584	89	81	89	86.3333
0.608	11	9	11	10.3333		0.608	7	4	5	5.33333		0.608	38	37	37	37.3333		0.608	93	100	101	98		0.608	81	67	62	70		0.608	73	87	91	83.6667		0.608	79	94	86	86.3333		0.608	100	103	110	104.333
0.632	6	11	9	8.66667		0.632	5	7	6	6		0.632	50	40	44	44.6667		0.632	101	107	115	107.667		0.632	67	72	90	76.3333		0.632	106	124	128	119.333		0.632	120	123	158	133.667		0.632	149	142	135	142
0.656	9	2	8	6.33333		0.656	4	4	4	4		0.656	58	53	53	54.6667		0.656	123	139	162	141.333		0.656	91	91	110	97.3333		0.656	125	146	157	142.667		0.656	145	140	173	152.667		0.656	165	172	178	171.667
0.68	3	7	6	5.33333		0.68	6	3	3	4		0.68	51	82	50	61		0.68	146	145	151	147.333		0.68	110	128	109	115.667		0.68	157	192	189	179.333		0.68	174	186	177	179		0.68	161	170	172	167.667
0.704	6	4	7	5.66667		0.704	1	3	2	2		0.704	57	59	49	55		0.704	144	162	160	155.333		0.704	99	117	118	111.333		0.704	150	162	141	151		0.704	189	170	190	183		0.704	174	194	236	201.333
0.728	2	6	5	4.33333		0.728	4	5	1	3.33333		0.728	62	59	40	53.6667		0.728	122	124	140	128.667		0.728	90	108	92	96.6667		0.728	141	122	134	132.333		0.728	171	172	165	169.333		0.728	162	174	167	167.667
0.752	2	4	5	3.66667		0.752	1	4	4	3		0.752	39	45	36	40		0.752	89	121	107	105.667		0.752	76	87	71	78		0.752	114	100	98	104		0.752	153	145	123	140.333		0.752	138	103	131	124
0.776	8	3	1	4		0.776	3	3	3	3		0.776	34	45	32	37		0.776	85	77	80	80.6667		0.776	60	68	57	61.6667		0.776	93	66	71	76.6667		0.776	113	105	97	105		0.776	88	100	103	97
0.8	6	1	8	5		0.8	7	1	6	4.66667		0.8	36	32	22	30		0.8	57	62	59	59.3333		0.8	28	46	38	37.3333		0.8	76	64	52	64		0.8	92	85	57	78		0.8	69	63	70	67.3333
0.824	3	8	8	6.33333		0.824	4	4	4	4		0.824	22	13	28	21		0.824	33	24	39	32		0.824	26	24	28	26		0.824	45	43	32	40		0.824	52	58	46	52		0.824	31	40	34	35
0.848	2	8	9	6.33333		0.848	8	4	5	5.66667		0.848	11	13	12	12		0.848	33	26	27	28.6667		0.848	14	12	13	13		0.848	32	27	20	26.3333		0.848	32	26	22	26.6667		0.848	27	31	25	27.6667
0.872	15	4	6	8.33333		0.872	15	7	5	9		0.872	9	9	6	8		0.872	15	17	22	18		0.872	16	13	17	15.3333		0.872	15	14	17	15.3333		0.872	23	19	25	22.3333		0.872	11	30	22	21
0.896	7	3	5	5		0.896	11	9	8	9.33333		0.896	13	9	8	10		0.896	13	12	16	13.6667		0.896	6	8	6	6.66667		0.896	13	22	13	16		0.896	16	16	13	15		0.896	9	15	14	12.6667
0.92	16	3	9	9.33333		0.92	6	7	9	7.33333		0.92	7	13	10	10		0.92	15	16	13	14.6667		0.92	13	16	10	13		0.92	18	11	18	15.6667		0.92	17	6	9	10.6667		0.92	9	13	11	11
0.944	5	7	8	6.66667		0.944	3	8	9	6.66667		0.944	9	6	9	8		0.944	12	16	10	12.6667		0.944	4	14	3	7		0.944	14	7	16	12.3333		0.944	7	15	11	11		0.944	14	23	6	14.3333
0.968	12	8	8	9.33333		0.968	7	7	9	7.66667		0.968	11	6	11	9.33333		0.968	7	12	7	8.66667		0.968	8	5	7	6.66667		0.968	10	12	13	11.6667		0.968	7	13	3	7.66667		0.968	9	12	6	9
0.992	12	11	4	9		0.992	5	4	3	4		0.992	6	6	2	4.66667		0.992	4	6	7	5.66667		0.992	2	1	0	1		0.992	7	7	9	7.66667		0.992	7	9	4	6.66667		0.992	4	9	8	7
1.016	3	4	3	3.33333		1.016	3	2	1	2		1.016	2	1	5	2.66667		1.016	2	9	3	4.66667		1.016	5	4	7	5.33333		1.016	4	4	4	4		1.016	3	2	3	2.66667		1.016	2	7	3	4
1.04	0	3	1	1.33333		1.04	0	0	0	0		1.04	1	1	1	1		1.04	1	1	2	1.33333		1.04	0	3	2	1.66667		1.04	2	2	1	1.66667		1.04	0	3	0	1		1.04	0	1	1	0.666667
1.064	3	1	0	1.33333		1.064	0	2	0	0.666667		1.064	0	0	0	0		1.064	0	0	1	0.333333		1.064	0	0	0	0		1.064	1	1	1	1		1.064	0	1	0	0.333333		1.064	1	0	1	0.666667
1.088	1	0	0	0.333333		1.088	0	1	0	0.333333		1.088	0	0	0	0		1.088	0	0	0	0		1.088	0	0	0	0		1.088	0	0	1	0.333333		1.088	0	0	0	0		1.088	0	0	0	0
[truncated: 14 more columns]

## Sheet: Fig6
panel a	VFT closure		Lower lobe reorientation
	raw data see Fig5i		raw data see Fig3h
	mean	SD	Replicate 1	Replicate 2	Replicate 3
Apo	-0.000573596	0.0280941	-0.00170645	-0.00264883	0.00584774
LY34	-0.00551661	0.0163601	-0.0128477	-0.0148272	-0.0174829
DCG-IV	0.550536	0.0273948	0.327148	0.343992	0.275966
Glu	0.812263	0.027358	0.530711	0.616358	0.583683
LY37	1.00023	0.0281562	0.753414	0.798019	0.840133
DCG-IV+BINA	0.707569	0.0508982	0.754674	0.653355	0.7136
Glu+BINA	0.911538	0.0666718	0.936897	0.9617	0.83569
LY37+BINA	0.97896	0.0433208	0.944565	1.02767	0.964569

## Sheet: FigS2
raw data will be provided upon reasonable request

## Sheet: FigS3
panel a								panel b														panel c								panel d								panel e
	+ PrF			- PrF				pAz-red (µM)	WT - THPTA			248-TAG - THPTA			WT - BTTAA			248-TAG - BTTAA				Log (M)	CuSO4 + BTTAA			CuSO4 - BTTAA				Log (M)	Mock			248-TAG					WT			248-TAG
WT	89.1113	94.3612	116.528					0	89	155	72	69	203	193	89	155	72	69	203	193		200	0.679809	0.477438	0.392289	0.904464	0.943038	0.878075		300	526	302	446	905	1144	936		0	89	155	72	69	203	193
248-TAG	52.379	49.1307	41.7991	11.758	10.5341	5.84468		2							532	248	332	2063	1401	1351		250	0.535516	0.429521	0.341625	1.16617	1.00567	0.884535		350	393	306	254	735	868	712		3	1513	995	1082	2823	3159	4008
Mock	3.79732	3.49994	3.95173					5	643	621	685	1613	1167	1193	642	658	420	2721	1344	1586		300	0.509823	0.614099	0.353675	1.55696	1.07358	0.865924		400	221	236	240	813	794	680		4	546	393	280	1145	1164	2018
								10	752	801	725	1547	1367	1340	658	598	854	2092	2549	3414		350	0.51556	0.421548	0.437369	1.45742	1.13104	0.948794		450	470	390	559	828	967	1447		5	421	482	555	1844	810	2207
								15	2068	1147	1626	2060	2303	1760	796	788	1360	3502	2728	1997		400	0.481393	0.487835	0.472656	2.08991	1.09868	1.50036		500	511	315	648	1430	994	704		6	393	286	246	1159	1192	1274
																						450	0.41676	0.376699	0.318005	1.55991	1.39661	1.25028
																						500	0.748449	0.543269	0.586493	2.12686	1.56627	0.966132
																						0				0.56912	0.433766	0.501724

## Sheet: FigS4
panel a														panel b														panel c														panel d
	pAz-Lumi4Tb						BG-Lumi4-Tb								pAz-green						BG-green								pAz-red						BG-red							pAz-Lumi4-Tb (µM)	SNAP-WT			SNAP-248-TAG
Fluorophore (µM)	Mock			SNAP-248-TAG			Mock			SNAP-248-TAG				Fluorophore (µM)	Mock			SNAP-248-TAG			Mock			SNAP-248-TAG				Fluorophore (µM)	Mock			SNAP-248-TAG			Mock			SNAP-248-TAG				0	615	623	611	618	652	632
0	1190	1224	1206	1233	1586	1172								0	1353	1848	1700	1365	1371	1407								0	166	129	92	91	91	117								0.3	627	616	597	2646	2508	2168
0.3	1373	1360	1510	1712	1579	1623	6946	7787	7010	663	615	669		0.3	1363	1393	1345	1726	1663	1622	3362	3268	2900	937	1019	937		0.3	209	101	134	199	373	268	1872	1180	2076	151	197	114		0.5	606	620	589	4125	5124	3832
0.5	1478	1364	1444	1885	2650	1806								0.5	1348	1350	1313	1931	2087	1912								0.5	212	136	186	318	312	532								0.8	607	604	703	6185	5185	5851
0.8	1387	1228	1975	2420	2165	2424								0.8	1475	1335	1444	2241	2135	1767								0.8	184	197	267	762	362	359								1	612	585	633	6478	6130	5422
1	1545	1257	1561	2680	2211	2424								1	1310	1243	1357	2315	2338	2313								1	214	167	137	601	808	783								2	658	637	626	11955	11524	10768
2	2253	2257	2239	3379	3305	3128								2	1388	1433	928	2779	2863	2851								2	159	187	257	957	1105	985								4	660	672	562	17700	17112	18254
4	2129	2141	1778	4681	6409	4904								4	1272	1320	1332	3145	3274	2366								4	514	326	285	1527	1673	1463								6	670	662	638	19224	24620	20977
6	2597	2475	2212	5108	5968	5233								6	1351	1430	1424	3680	3657	3215								6	680	318	583	1432	1781	1092
[truncated: 21 more columns]

## Sheet: FigS5
panel a								panel b
[pAz-green] (M)	SNAP-PrF248+358			SNAP-WT				Interval (µs)	Accepteur Antagonist			Accepteur Agonist
0.5	504	513	512	482	501	524		0	13154	13282	12602	13227	13512	13092
1	504	519	490	499	505	495		5	13380	11910	8160	10609	11959	10355
3	516	518	503	499	499	507		10	6622	5548	3735	5455	6368	5205
5	1017	973	1001	492	492	525		15	3654	2953	2077	3238	3563	3045
8	812	1026	1069	509	506	522		20	2198	1879	1253	2147	2331	1949
10	897	949	1041	513	501	528		25	1407	1242	812	1535	1650	1362
15	859	921	1019	486	521	524		30	1022	845	624	1051	1220	1040
20	801	762	802	502	511	510		35	745	699	440	769	946	794
								40	610	501	366	647	696	608
								45	466	450	305	529	561	488
								50	395	369	293	455	455	422
								55	341	283	262	426	420	350
								60	270	284	231	322	356	314
								65	254	255	212	268	325	283
								70	230	207	173	233	276	246
								75	204	231	171	225	227	201
								80	196	192	158	204	189	175
								85	194	178	142	165	189	161
								90	156	171	138	151	153	135
								95	165	148	152	149	154	124
								100	171	145	122	142	136	116
								105	138	156	130	143	134	124
								110	139	140	122	118	130	110
								115	132	139	108	97	108	101
								120	125	131	126	118	100	96
								125	121	112	95	104	95	110
								130	134	88	115	80	106	79
								135	101	92	109	109	85	75
								140	119	113	105	78	86	67
								145	115	120	99	87	61	63
								150	113	99	111	67	71	59
								155	101	97	109	61	77	54
								160	107	107	97	73	71	71
								165	115	92	77	60	63	53
								170	87	88	88	52	57	45
								175	96	102	99	58	41	52
								180	91	113	81	49	52	40
								185	90	105	72	50	40	42
								190	90	101	67	56	43	58
								195	89	90	90	43	51	42
								200	87	105	88	42	58	41
								205	79	86	74	45	38	50
								210	82	86	71	53	49	33
								215	76	87	57	52	43	53
								220	88	89	82	44	36	32
								225	77	79	76	37	37	40
								230	87	82	70	43	41	40
								235	92	74	52	49	38	45
								240	83	78	62	38	40	28
								245	65	76	76	29	33	24
								250	67	76	59	37	47	36
								255	68	76	59	37	27	34
								260	63	67	63	37	34	28
								265	81	81	63	29	28	44
								270	87	72	58	35	49	31
								275	71	57	53	34	27	29
								280	66	59	64	27	44	38
								285	77	76	59	39	27	28
								290	76	65	58	29	46	38
								295	75	59	61	39	31	31
								300	70	52	56	26	35	25
								305	61	73	46	30	18	22
								310	57	66	65	22	24	28
								315	55	53	63	29	38	25
								320	67	48	61	34	29	25
								325	58	60	50	29	33	23
								330	63	65	50	23	33	29
								335	81	73	53	24	28	26
								340	65	54	48	14	29	34
								345	42	60	48	22	22	27
								350	50	67	49	30	23	31
								355	64	60	36	17	30	18
								360	71	71	46	21	22	11
								365	68	46	50	22	24	33
								370	48	62	50	27	20	12
								375	54	37	48	22	21	22
								380	51	50	45	16	18	18
								385	57	44	39	20	23	17
								390	58	53	34	22	15	17
								395	51	49	51	20	23	27
								400	51	47	44	14	26	17
								405	38	49	60	13	22	17
								410	59	59	49	23	17	17
								415	57	44	46	15	21	31
								420	53	41	42	26	17	24
								425	49	44	43	19	12	23
								430	47	49	46	22	16	19
								435	40	46	43	12	16	21
								440	54	49	49	21	15	15
								445	44	44	58	13	15	24
								450	32	52	54	19	20	24
								455	38	49	38	22	12	19
								460	46	40	38	17	16	15
								465	41	49	45	17	17	12
								470	58	40	42	13	19	16
								475	50	46	27	25	19	15
								480	54	28	39	16	20	21
								485	48	51	37	8	13	23
								490	45	45	40	13	17	11
								495	57	53	39	23	16	12
								500	50	37	41	14	17	18
								505	46	51	33	9	14	22
								510	29	43	27	15	12	11
								515	48	50	38	20	13	14
								520	34	39	35	24	13	15
								525	46	47	29	10	17	13
								530	35	33	28	13	20	11
								535	37	48	36	12	22	14
								540	31	35	38	16	19	9
								545	38	36	49	14	24	15
								550	31	34	41	14	10	11
								555	45	42	30	16	21	15
								560	50	51	33	13	24	18
								565	34	36	32	15	18	11
								570	24	30	36	13	9	12
								575	35	40	35	16	12	14
								580	37	31	38	9	16	12
								585	45	39	42	10	17	20
								590	24	35	38	13	15	9
								595	45	36	30	11	22	16
								600	35	31	31	10	10	11
								605	48	36	25	13	12	10
								610	33	42	23	11	10	16
								615	38	35	27	21	7	8
								620	48	45	33	14	12	11
								625	30	32	35	17	13	11
								630	29	31	32	6	12	12
								635	31	41	26	20	12	11
								640	39	33	32	9	15	17
								645	33	28	28	16	16	13
								650	35	41	24	17	10	6
								655	35	29	24	14	7	14
								660	26	40	38	14	14	12
								665	36	28	18	11	14	11
								670	35	27	24	11	11	13
								675	28	29	25	7	13	12
								680	23	29	37	11	10	12
								685	30	32	26	7	9	10
								690	39	31	27	9	9	16
								695	32	37	25	11	7	14
								700	30	19	34	11	10	9
								705	35	32	37	7	6	9
								710	27	28	25	10	15	6
								715	32	27	28	12	9	8
								720	25	30	24	12	7	9
								725	34	33	22	11	8	8
								730	28	24	24	11	10	7
								735	36	18	16	9	12	12
								740	27	23	23	7	12	9
								745	29	29	23	8	12	11
								750	34	30	37	17	13	11
								755	25	28	35	7	9	8
								760	24	27	24	10	16	9
								765	23	29	23	8	10	8
								770	32	20	28	10	9	6
								775	32	27	23	8	9	7
								780	22	35	30	10	13	11
								785	34	29	15	8	10	11
								790	23	26	19	7	8	8
								795	24	37	13	12	11	7
								800	30	29	22	5	11	10
								805	34	25	21	9	7	7
								810	19	30	18	5	10	6
								815	24	32	25	12	16	12
								820	21	32	13	5	10	7
								825	26	23	23	11	7	15
								830	17	22	15	5	12	10
								835	25	33	28	6	9	10
								840	24	22	19	9	8	11
								845	22	20	19	12	9	9
								850	29	28	23	11	11	7
								855	19	25	22	9	10	12
								860	30	22	22	7	12	6
								865	26	35	23	8	8	6
								870	24	27	25	8	8	4
								875	25	25	20	8	7	9
								880	26	25	19	10	11	6
								885	22	31	15	7	13	8
								890	20	21	18	14	11	6
								895	19	23	23	3	12	10
								900	30	25	16	12	9	4
								905	24	17	23	9	12	5
								910	30	23	17	4	11	10
								915	22	31	16	5	8	8
								920	24	20	15	11	4	11
								925	22	23	24	6	9	8
								930	21	20	20	6	8	10
								935	24	22	16	4	11	10
								940	19	24	20	11	10	12
								945	24	22	18	9	11	6
								950	20	29	19	9	6	9
								955	22	23	21	9	9	9
								960	17	22	21	5	13	7
								965	18	22	23	11	7	12
								970	21	23	21	7	8	15
								975	24	22	18	6	11	7
								980	21	22	18	7	13	6
								985	24	24	25	9	11	11
								990	21	20	30	9	4	9
								995	30	20	19	2	10	6
								1000	31	17	16	7	5	7
								1005	15	27	18	11	8	6
								1010	18	14	14	11	8	8
								1015	19	20	19	6	10	5
								1020	16	17	12	7	4	7
								1025	21	21	13	3	5	3
								1030	17	25	15	12	8	7
								1035	18	23	6	7	5	13
								1040	10	14	13	7	6	9
								1045	18	29	22	5	11	6
								1050	21	17	13	8	5	14
								1055	23	27	18	3	5	7
								1060	18	28	16	3	6	9
								1065	19	23	21	6	10	5
								1070	13	20	12	7	6	7
								1075	10	19	23	5	7	6
								1080	12	17	17	3	4	7
								1085	15	13	17	10	1	10
								1090	19	25	14	8	7	6
								1095	26	23	12	4	5	5
								1100	13	16	12	5	5	8
								1105	15	24	12	8	5	7
								1110	22	17	25	6	8	10
								1115	12	14	15	8	7	7
								1120	20	17	20	3	4	8
								1125	25	18	19	5	4	6
								1130	15	17	16	4	5	5
								1135	27	15	18	7	3	5
								1140	17	14	12	8	4	4
								1145	21	19	12	2	6	5
								1150	19	18	17	6	9	2
								1155	12	19	29	0	5	6
								1160	22	13	20	7	5	10
								1165	29	17	17	7	2	7
								1170	14	11	15	2	5	3
								1175	19	29	18	8	9	2
								1180	20	13	17	8	6	6
								1185	11	17	19	6	9	6
								1190	11	17	18	5	9	5
								1195	10	13	12	7	5	3
								1200	18	25	19	5	8	6
								1205	16	14	18	7	3	6
								1210	13	11	13	4	7	5
								1215	18	17	15	3	5	9
								1220	20	13	14	9	7	6
								1225	11	12	12	8	6	2
								1230	11	7	11	6	8	8
								1235	17	18	19	3	3	5
								1240	16	17	11	2	4	4
								1245	19	12	13	8	7	7
								1250	14	14	13	9	5	6
								1255	17	13	10	3	6	6
								1260	16	16	11	4	3	8
								1265	8	15	13	7	3	5
								1270	27	13	15	2	8	5
								1275	11	9	15	6	2	8
								1280	15	17	9	3	6	5
								1285	19	12	9	3	8	6
								1290	15	9	14	6	6	9
								1295	15	15	11	5	4	10
								1300	18	17	8	1	7	7
								1305	17	11	6	4	6	4
								1310	8	17	18	2	7	4
								1315	11	14	13	4	4	3
								1320	8	13	14	3	5	1
								1325	15	12	19	5	5	7
								1330	17	17	11	7	2	4
								1335	8	16	8	6	2	5
								1340	10	12	11	2	9	9
								1345	14	16	17	4	7	4
								1350	12	14	12	4	7	3
								1355	20	8	13	3	7	2
								1360	23	7	14	4	8	2
								1365	13	18	18	4	3	7
								1370	9	14	15	6	3	6
								1375	10	16	6	4	7	8
								1380	14	15	11	3	7	6
								1385	12	10	11	6	3	0
								1390	13	13	5	4	2	4
								1395	11	17	7	13	7	7
								1400	15	12	8	4	7	4
								1405	14	9	12	1	9	5
								1410	16	12	6	6	5	1
								1415	9	14	18	8	4	6
								1420	13	14	15	6	6	5
								1425	11	7	13	7	3	3
								1430	8	10	15	5	4	13
								1435	11	15	6	5	2	5
								1440	13	11	13	3	7	6
								1445	12	10	11	6	1	7
								1450	7	13	12	0	3	5
								1455	8	9	10	7	2	6
								1460	8	12	11	3	6	7
								1465	15	12	8	3	6	3
								1470	10	13	9	6	3	3
								1475	7	14	12	2	7	6
								1480	15	11	13	4	3	4
								1485	11	19	11	3	4	5
								1490	13	10	13	2	3	4
								1495	8	11	10	5	1	1
								1500	14	10	10	5	8	8
								1505	8	13	6	2	1	5
								1510	17	9	9	6	7	3
								1515	13	10	8	9	1	4
								1520	10	12	11	5	1	5
								1525	17	13	11	4	5	4
								1530	8	11	6	6	5	2
								1535	17	11	6	4	3	3
								1540	9	6	12	7	6	4
								1545	10	7	14	2	7	1
								1550	11	16	9	3	6	9
								1555	9	7	9	1	6	6
								1560	9	6	15	5	3	4
								1565	12	8	7	6	3	5
								1570	16	6	15	5	6	5
								1575	8	16	16	0	6	8
								1580	14	11	9	2	4	4
								1585	12	14	8	4	6	5
								1590	15	9	8	2	5	3
								1595	8	8	10	4	8	3
								1600	15	15	6	4	5	2
								1605	8	9	13	4	3	5
								1610	8	9	8	9	3	2
								1615	8	13	12	4	1	1
								1620	10	18	10	5	7	4
								1625	6	5	11	2	2	9
								1630	7	2	12	3	0	3
								1635	7	10	5	8	2	5
								1640	11	7	10	1	5	3
								1645	14	8	14	3	1	5
								1650	15	5	5	1	3	3
								1655	5	11	8	2	3	1
								1660	7	12	11	4	5	6
								1665	16	5	11	5	4	4
								1670	5	16	7	5	4	3
								1675	12	10	8	4	6	1
								1680	5	8	5	3	3	1
								1685	10	11	11	5	2	2
								1690	6	12	9	4	2	5
								1695	10	8	10	3	5	8
								1700	6	11	9	2	2	5
								1705	7	4	7	2	8	5
								1710	6	14	7	0	3	5
								1715	6	10	6	4	3	3
								1720	5	9	6	3	3	2
								1725	9	16	3	0	4	6
								1730	6	11	3	3	3	4
								1735	11	7	17	2	4	6
								1740	8	5	11	3	2	3
								1745	9	9	8	4	4	3
								1750	9	11	7	4	5	2
								1755	6	8	6	5	5	2
								1760	8	8	7	6	3	0
								1765	14	11	5	4	3	1
								1770	7	9	6	3	3	6
								1775	11	8	12	1	3	3
								1780	9	14	8	2	4	3
								1785	10	13	9	4	5	3
								1790	7	9	4	2	3	4
								1795	7	6	5	1	5	2
								1800	4	11	6	7	3	4
								1805	9	7	6	4	5	5
								1810	6	8	4	2	2	1
								1815	6	10	6	0	6	1
								1820	4	10	9	0	4	4
								1825	2	10	7	1	4	3
								1830	9	9	5	0	5	1
								1835	5	6	8	7	1	4
								1840	6	9	5	1	4	3
								1845	6	8	9	3	5	1
								1850	4	6	6	3	3	3
								1855	6	6	4	1	3	4
								1860	5	11	10	2	2	4
								1865	3	5	4	5	3	3
								1870	9	6	9	3	4	5
								1875	7	5	7	9	7	3
								1880	9	13	5	1	1	5
								1885	8	9	3	4	4	5
								1890	19	9	2	2	1	1
								1895	6	10	6	2	3	5
								1900	6	7	10	5	2	2
								1905	10	7	5	2	5	2
								1910	14	11	7	1	1	1
								1915	10	8	8	2	5	8
								1920	4	8	8	3	3	3
								1925	9	8	5	1	6	1
								1930	4	6	5	1	1	5
								1935	6	6	5	4	3	9
								1940	7	8	4	2	3	3
								1945	10	7	3	7	5	2
								1950	6	7	4	1	3	3
								1955	7	3	4	3	2	1
								1960	10	6	3	1	0	1
								1965	4	7	6	4	1	1
								1970	6	7	11	4	4	0
								1975	6	7	9	1	4	4
								1980	10	11	9	2	3	5
								1985	7	9	5	3	2	4
								1990	7	7	6	6	2	5
								1995	7	8	7	0	6	6
								2000	5	11	7	1	6	2
								2005	10	8	6	3	0	5
								2010	6	4	5	1	2	3
								2015	9	7	7	1	3	4
								2020	8	6	7	3	6	3
								2025	6	11	6	1	3	1
								2030	8	4	9	2	1	5
								2035	6	3	5	0	1	4
								2040	3	7	5	1	1	1
								2045	7	12	3	3	3	2
								2050	6	7	7	2	1	6
								2055	6	7	5	2	3	1
								2060	6	4	7	0	1	5
								2065	5	6	7	4	1	0
								2070	7	5	6	3	3	3
								2075	3	7	4	5	3	3
								2080	6	3	7	2	7	2
								2085	12	7	7	4	0	1
								2090	7	10	4	2	1	6
								2095	6	12	8	2	1	3
								2100	2	3	5	2	2	0
								2105	10	8	5	2	4	3
								2110	10	7	11	4	1	2
								2115	7	3	4	1	0	1
								2120	6	7	8	0	1	3
								2125	6	6	5	3	1	5
								2130	5	3	4	1	4	1
								2135	1	10	7	5	1	3
								2140	4	5	5	4	3	5
								2145	6	5	6	4	3	4
								2150	2	7	3	3	3	6
								2155	7	7	5	5	4	4
								2160	6	10	5	3	6	1
								2165	3	2	4	4	5	3
								2170	4	6	6	1	5	1
								2175	5	2	6	2	1	2
								2180	7	2	4	3	3	0
								2185	4	5	6	1	3	1
								2190	6	3	5	4	1	5
								2195	6	9	4	3	2	1
								2200	7	10	9	4	1	4
								2205	3	4	8	2	6	1
								2210	3	8	5	3	5	4
								2215	4	1	4	1	4	3
								2220	5	1	6	0	1	1
								2225	8	6	4	2	2	2
								2230	3	10	6	4	4	1
								2235	5	7	6	0	0	4
								2240	4	7	8	3	1	1
								2245	5	7	5	1	4	5
								2250	4	11	6	1	2	3
								2255	6	4	4	3	3	1
								2260	2	5	3	4	1	4
								2265	4	7	3	2	2	1
								2270	3	3	4	3	3	3
								2275	7	4	2	1	0	4
								2280	4	3	6	1	1	2
								2285	3	5	5	2	2	4
								2290	6	7	10	2	1	1
								2295	8	5	1	3	1	2
								2300	8	4	3	2	2	4
								2305	3	2	4	3	1	2
								2310	5	2	5	1	2	2
								2315	5	5	6	1	3	2
								2320	5	7	4	1	3	4
								2325	10	4	6	3	3	6
								2330	8	4	5	1	0	2
								2335	3	4	4	1	2	3
								2340	4	6	5	1	1	2
								2345	8	4	4	5	3	6
								2350	3	3	7	0	1	3
								2355	3	5	3	3	1	3
								2360	3	8	1	3	3	7
								2365	3	8	2	5	3	1
								2370	3	4	8	2	5	2
								2375	5	4	8	1	3	0
								2380	2	2	1	1	2	4
								2385	7	2	2	2	3	0
								2390	8	7	7	1	3	1
								2395	3	4	3	2	3	5
								2400	2	7	4	2	2	4
								2405	7	4	6	0	1	2
								2410	8	5	5	0	5	1
								2415	5	3	3	2	3	2
								2420	11	7	5	0	0	3
								2425	0	6	2	2	0	3
								2430	7	3	7	0	4	1
								2435	4	8	1	0	3	3
								2440	5	2	3	2	2	2
								2445	6	5	4	2	0	0
								2450	5	4	2	1	2	1
								2455	2	3	1	3	1	1
								2460	4	3	5	3	4	3
								2465	7	5	2	4	2	3
								2470	4	4	3	2	2	2
								2475	5	4	7	0	2	0
								2480	6	3	2	0	4	3
								2485	6	2	5	0	3	5
								2490	3	6	5	2	2	3
								2495	4	3	1	0	1	3

[truncated: 6 more sheets: FigS6, FigS7, FigS8, FigS9, FigS10, FigS11]
